# Supplementary material for: The correct name for a section of Ludwigia L. (Onagraceae)
Source: PhytoKeys. 2015 May 27;(50):31–4. doi: 10.3897/phytokeys.50.4887 (PMC4489082; doi:10.3897/phytokeys.50.4887)
Supplement: XML Treatment for Ludwigia L. sect. Jussiaea (L.) [file phytokeys.50.4887-treatment1.xml]

<!DOCTYPE tp:taxon-treatment
  PUBLIC "-//TaxonX//DTD Taxonomic Treatment Publishing DTD v0 20100105//EN" "tax-treatment-NSO.dtd">
<tp:taxon-treatment xmlns:tp="http://www.plazi.org/taxpub"><tp:treatment-meta><kwd-group><label>Taxon classification</label><kwd><named-content content-type="kingdom">Plantae</named-content></kwd><kwd><named-content content-type="order">Myrtales</named-content></kwd><kwd><named-content content-type="family">Onagraceae</named-content></kwd></kwd-group><mixed-citation publication-type="journal"><person-group><name><surname>Hoch</surname><given-names>Peter C.</given-names></name><name><surname>Wagner</surname><given-names>Warren L.</given-names></name><name><surname>Raven</surname><given-names>Peter H.</given-names></name></person-group><article-title>The correct name for a section of <italic><tp:taxon-name><tp:taxon-name-part taxon-name-part-type="genus">Ludwigia</tp:taxon-name-part></tp:taxon-name></italic> L. (<tp:taxon-name><tp:taxon-name-part taxon-name-part-type="family">Onagraceae</tp:taxon-name-part></tp:taxon-name>)</article-title><source>PhytoKeys</source><day>27</day><month>5</month><year>2015</year><volume>2015</volume><issue>50</issue><fpage>31</fpage><lpage>34</lpage><pub-id pub-id-type="doi">10.3897/phytokeys.50.4887</pub-id></mixed-citation></tp:treatment-meta><tp:nomenclature><tp:taxon-name>
                        <tp:taxon-name-part taxon-name-part-type="genus">Ludwigia</tp:taxon-name-part>
                        <tp:taxon-name-part taxon-name-part-type="authority">L.</tp:taxon-name-part>
                        <tp:taxon-name-part taxon-name-part-type="infraspecific-rank">sect.</tp:taxon-name-part>
                        <tp:taxon-name-part taxon-name-part-type="section">Jussiaea</tp:taxon-name-part>
                        <tp:taxon-name-part taxon-name-part-type="basionym-authority">(L.)</tp:taxon-name-part>
                        <object-id xmlns:xlink="http://www.w3.org/1999/xlink" content-type="ipni" xlink:type="simple">urn:lsid:ipni.org:names:77147317-1</object-id>
                    </tp:taxon-name><tp:taxon-authority>Hoch, W.L.Wagner, &amp; P.H.Raven</tp:taxon-authority><tp:taxon-status xmlns:xlink="http://www.w3.org/1999/xlink" xlink:type="simple">comb. nov.</tp:taxon-status><tp:nomenclature-citation-list><tp:nomenclature-citation><tp:taxon-name><tp:taxon-name-part taxon-name-part-type="genus">Jussiaea</tp:taxon-name-part></tp:taxon-name><comment> L., Sp. pl. 1: 388. 1753. [<italic><tp:taxon-name><tp:taxon-name-part taxon-name-part-type="genus">Jussia</tp:taxon-name-part></tp:taxon-name></italic> Adans., Fam. 2: 85, 565. 1763, orth. var.]; <tp:taxon-name><tp:taxon-name-part taxon-name-part-type="genus">Jussiaea</tp:taxon-name-part> <tp:taxon-name-part taxon-name-part-type="authority">L.</tp:taxon-name-part> <tp:taxon-name-part taxon-name-part-type="infraspecific-rank">sect.</tp:taxon-name-part> <tp:taxon-name-part taxon-name-part-type="section">Eujussiaea</tp:taxon-name-part></tp:taxon-name> Munz, Darwiniana 4: 184. 1944. Type. <italic><tp:taxon-name><tp:taxon-name-part taxon-name-part-type="genus">Jussiaea</tp:taxon-name-part> <tp:taxon-name-part taxon-name-part-type="species">repens</tp:taxon-name-part></tp:taxon-name></italic> L. [=<italic><tp:taxon-name><tp:taxon-name-part taxon-name-part-type="genus">Ludwigia</tp:taxon-name-part> <tp:taxon-name-part taxon-name-part-type="species">adscendens</tp:taxon-name-part></tp:taxon-name></italic> (L.) H.Hara] (Lectotype, designated by Hitchcock &amp; Greene, Prop, Brit. Bot. 153. 1929).</comment></tp:nomenclature-citation><tp:nomenclature-citation><tp:taxon-name><tp:taxon-name-part taxon-name-part-type="genus">Jussiaea</tp:taxon-name-part> <tp:taxon-name-part taxon-name-part-type="authority">L.</tp:taxon-name-part> <tp:taxon-name-part taxon-name-part-type="infraspecific-rank">sect.</tp:taxon-name-part> <tp:taxon-name-part taxon-name-part-type="section">Oligospermum</tp:taxon-name-part></tp:taxon-name><comment> Micheli in Martius, Fl. bras. 13(2): 149, 162. 1875. <tp:taxon-name><tp:taxon-name-part taxon-name-part-type="genus">Ludwigia</tp:taxon-name-part> <tp:taxon-name-part taxon-name-part-type="authority">L.</tp:taxon-name-part> <tp:taxon-name-part taxon-name-part-type="infraspecific-rank">sect.</tp:taxon-name-part> <tp:taxon-name-part taxon-name-part-type="section">Oligospermum</tp:taxon-name-part></tp:taxon-name> (Micheli) H.Hara, J. Jap. Bot. 28: 290. 1953. Type. <italic><tp:taxon-name><tp:taxon-name-part taxon-name-part-type="genus">Jussiaea</tp:taxon-name-part> <tp:taxon-name-part taxon-name-part-type="species">hookeri</tp:taxon-name-part></tp:taxon-name></italic> Micheli [=<italic><tp:taxon-name><tp:taxon-name-part taxon-name-part-type="genus">Ludwigia</tp:taxon-name-part> <tp:taxon-name-part taxon-name-part-type="species">hookeri</tp:taxon-name-part></tp:taxon-name></italic> (Micheli) H.Hara] (Lectotype, designated by Raven, Reinwardtia 6: 335. 1963).</comment></tp:nomenclature-citation><tp:nomenclature-citation><tp:taxon-name><tp:taxon-name-part taxon-name-part-type="genus">Cubospermum</tp:taxon-name-part></tp:taxon-name><comment> Lour., Fl. Cochinch. 258, 275. 1790. Type. <italic><tp:taxon-name><tp:taxon-name-part taxon-name-part-type="genus">Cubospermum</tp:taxon-name-part> <tp:taxon-name-part taxon-name-part-type="species">palustre</tp:taxon-name-part></tp:taxon-name></italic> (L.) Lour. [= <italic><tp:taxon-name><tp:taxon-name-part taxon-name-part-type="genus">Ludwigia</tp:taxon-name-part> <tp:taxon-name-part taxon-name-part-type="species">adscendens</tp:taxon-name-part></tp:taxon-name></italic> (L.) H.Hara].</comment></tp:nomenclature-citation><tp:nomenclature-citation><tp:taxon-name><tp:taxon-name-part taxon-name-part-type="genus">Adenola</tp:taxon-name-part></tp:taxon-name><comment> Raf., Aut. Bot. 36. 1840. Type. <italic><tp:taxon-name><tp:taxon-name-part taxon-name-part-type="genus">Adenola</tp:taxon-name-part> <tp:taxon-name-part taxon-name-part-type="species">grandiflora</tp:taxon-name-part></tp:taxon-name></italic> (Michx.) Raf. [= <italic><tp:taxon-name><tp:taxon-name-part taxon-name-part-type="genus">Ludwigia</tp:taxon-name-part> <tp:taxon-name-part taxon-name-part-type="species">grandiflora</tp:taxon-name-part></tp:taxon-name></italic> (Michx.) Greuter &amp; Burdet]. (Lectotype, designated by Pennell, Bull. Torrey Bot. Club 48: 93. 1921).</comment></tp:nomenclature-citation><tp:nomenclature-citation><tp:taxon-name><tp:taxon-name-part taxon-name-part-type="genus">Oocarpon</tp:taxon-name-part></tp:taxon-name><comment> Micheli, Flora 57: 303. 1874. <tp:taxon-name><tp:taxon-name-part taxon-name-part-type="genus">Ludwigia</tp:taxon-name-part> <tp:taxon-name-part taxon-name-part-type="infraspecific-rank">sect.</tp:taxon-name-part> <tp:taxon-name-part taxon-name-part-type="section">Oocarpon</tp:taxon-name-part></tp:taxon-name> (Micheli) P.H.Raven, Reinwardtia 6: 336. 1963. Type: <italic><tp:taxon-name><tp:taxon-name-part taxon-name-part-type="genus">Oocarpon</tp:taxon-name-part> <tp:taxon-name-part taxon-name-part-type="species">jussiaeoides</tp:taxon-name-part></tp:taxon-name></italic> Micheli [= <italic><tp:taxon-name><tp:taxon-name-part taxon-name-part-type="genus">Ludwigia</tp:taxon-name-part> <tp:taxon-name-part taxon-name-part-type="species">torulosa</tp:taxon-name-part></tp:taxon-name></italic> (Arn.) H.Hara].</comment></tp:nomenclature-citation></tp:nomenclature-citation-list></tp:nomenclature><tp:treatment-sec sec-type="Description"><title>Description.</title><p>Perennial herbs, stems creeping, floating, or emergent and ascending to erect, rooting at nodes, when floating often forming spongy white pneumatophores at nodes, when erect with spongy base, terete. Leaves alternate; blades with one submarginal vein. Flowers 5(6)-merous; petals present, yellow or white; stamens twice as many (rarely as many) as sepals, pollen shed in monads. Capsules cylindrical, terete, often curved up, woody with thick walls, irregularly and tardily dehiscent. Seeds in one row per locule, pendulous, and firmly embedded in a woody coherent segment of endocarp, with inconspicuous raphe. 2n = 16, 32, 48, 80, 96.</p></tp:treatment-sec><tp:treatment-sec sec-type="Taxa included"><title>Taxa included.</title><!--PageBreak--><p><italic><tp:taxon-name><tp:taxon-name-part taxon-name-part-type="genus">Ludwigia</tp:taxon-name-part> <tp:taxon-name-part taxon-name-part-type="species">adscendens</tp:taxon-name-part></tp:taxon-name></italic> (L.) H.Hara, <italic><tp:taxon-name><tp:taxon-name-part taxon-name-part-type="genus">Ludwigia</tp:taxon-name-part> <tp:taxon-name-part taxon-name-part-type="species">grandiflora</tp:taxon-name-part></tp:taxon-name></italic> (Michx.) Greuter &amp; Burdet, <italic><tp:taxon-name><tp:taxon-name-part taxon-name-part-type="genus">Ludwigia</tp:taxon-name-part> <tp:taxon-name-part taxon-name-part-type="species">helminthorrhiza</tp:taxon-name-part></tp:taxon-name></italic> (Mart.) H.Hara, <italic><tp:taxon-name><tp:taxon-name-part taxon-name-part-type="genus">Ludwigia</tp:taxon-name-part> <tp:taxon-name-part taxon-name-part-type="species">hexapetala</tp:taxon-name-part></tp:taxon-name></italic> (Hook. &amp; Arn.) Zardini, H.Y.Gu &amp; P.H.Raven, <italic><tp:taxon-name><tp:taxon-name-part taxon-name-part-type="genus">Ludwigia</tp:taxon-name-part> <tp:taxon-name-part taxon-name-part-type="species">hookeri</tp:taxon-name-part></tp:taxon-name></italic> (Micheli) H.Hara, <italic><tp:taxon-name><tp:taxon-name-part taxon-name-part-type="genus">Ludwigia</tp:taxon-name-part> <tp:taxon-name-part taxon-name-part-type="species">peduncularis</tp:taxon-name-part></tp:taxon-name></italic> (C.Wright ex Griseb.) M.Gómez, <tp:taxon-name><tp:taxon-name-part taxon-name-part-type="genus">Ludwigia</tp:taxon-name-part> <tp:taxon-name-part taxon-name-part-type="species">peploides</tp:taxon-name-part> <tp:taxon-name-part taxon-name-part-type="basionym-authority">(Kunth)</tp:taxon-name-part> <tp:taxon-name-part taxon-name-part-type="authority">P.H.Raven</tp:taxon-name-part> <tp:taxon-name-part taxon-name-part-type="infraspecific-rank">subsp.</tp:taxon-name-part> <tp:taxon-name-part taxon-name-part-type="subspecies">glabrescens</tp:taxon-name-part></tp:taxon-name> (O. Kuntze) P.H.Raven, <tp:taxon-name><tp:taxon-name-part taxon-name-part-type="genus">Ludwigia</tp:taxon-name-part> <tp:taxon-name-part taxon-name-part-type="species">peploides</tp:taxon-name-part> <tp:taxon-name-part taxon-name-part-type="infraspecific-rank">subsp.</tp:taxon-name-part> <tp:taxon-name-part taxon-name-part-type="subspecies">montevidensis</tp:taxon-name-part></tp:taxon-name> (Sprengel) P.H.Raven, <tp:taxon-name><tp:taxon-name-part taxon-name-part-type="genus">Ludwigia</tp:taxon-name-part> <tp:taxon-name-part taxon-name-part-type="species">peploides</tp:taxon-name-part> <tp:taxon-name-part taxon-name-part-type="infraspecific-rank">subsp.</tp:taxon-name-part> <tp:taxon-name-part taxon-name-part-type="subspecies">peploides</tp:taxon-name-part></tp:taxon-name>, <tp:taxon-name><tp:taxon-name-part taxon-name-part-type="genus">Ludwigia</tp:taxon-name-part> <tp:taxon-name-part taxon-name-part-type="species">peploides</tp:taxon-name-part> <tp:taxon-name-part taxon-name-part-type="infraspecific-rank">subsp.</tp:taxon-name-part> <tp:taxon-name-part taxon-name-part-type="subspecies">stipulacea</tp:taxon-name-part></tp:taxon-name> (Ohwi) P.H.Raven, <italic><tp:taxon-name><tp:taxon-name-part taxon-name-part-type="genus">Ludwigia</tp:taxon-name-part> <tp:taxon-name-part taxon-name-part-type="species">stolonifera</tp:taxon-name-part></tp:taxon-name></italic> (Guill. &amp; Perr.) P.H.Raven, <italic><tp:taxon-name><tp:taxon-name-part taxon-name-part-type="genus">Ludwigia</tp:taxon-name-part> <tp:taxon-name-part taxon-name-part-type="species">torulosa</tp:taxon-name-part></tp:taxon-name></italic> (Arn.) H.Hara.</p></tp:treatment-sec></tp:taxon-treatment>
